# Supplementary material for: Endemic Human Coronavirus-Specific Nasal Immunoglobulin A and Serum Immunoglobulin G Dynamics in Lower Respiratory Tract Infections
Source: Vaccines (Basel). 2024 Jan 17;12(1):90. doi: 10.3390/vaccines12010090 (PMC10820673; doi:10.3390/vaccines12010090)
Supplement: Supplementary file 1 [file vaccines-12-00090-s001.zip]

Archive with 1 entries (1 files):
- vaccines-2784165-supplementary.pdf
